# Supplementary material for: Market versus Residence Principle: Experimental Evidence on the Effects of a Financial Transaction Tax
Source: Econ J (London). 2017 Oct 24;127(605):F610–31. doi: 10.1111/ecoj.12339 (PMC5698715; doi:10.1111/ecoj.12339)
Supplement: Supplementary file 2 — Data S1. [file ECOJ-127-F610-s002.zip]

Archive with 4 entries (4 files):
- EJ_MS_20140439_data.zip
- EJ_MS_20140439_instruction_german.pdf
- EJ_MS_20140439_read_me.pdf
- EJ_MS_20140439_software.zip
